# Supplementary material for: Tunable hydrogel viscoelasticity modulates human neural maturation
Source: Sci Adv. 2023 Oct 20;9(42):eadh8313. doi: 10.1126/sciadv.adh8313 (PMC10588948; doi:10.1126/sciadv.adh8313)
Supplement: Supplementary file 2 — Table S2 [file sciadv.adh8313_table_s2.zip]

Archive with 1 entries (1 files):
- adh8313_Table_S2.xlsx
