# Supplementary material for: Tunable hydrogel viscoelasticity modulates human neural maturation
Source: Sci Adv. 2023 Oct 20;9(42):eadh8313. doi: 10.1126/sciadv.adh8313 (PMC10588948; doi:10.1126/sciadv.adh8313)
Supplement: Supplementary file 2 — Table S2 [file sciadv.adh8313_table_s2.zip › adh8313_Table_S2.xlsx]

## Sheet: Sheet1
Figure	Panel	Data	Cell Line		N	n	Statistical Test	Comparison	p value
1	C	Storage modulus	n/a	Rat Brain	4 independent rat brains		one-way ANOVA with Tukey multiple comparisons test	DYN Fast vs. DYN Slow	0.9834
				Static	3 independent gel samples			DYN Fast vs. Static	>0.9999
				DYN Slow	3 independent gel samples			DYN Fast vs. Rat Brain	0.7176
				DYN Fast	3 independent gel samples			DYN Slow vs. Static	0.9839
								DYN Slow vs. Rat Brain	0.5039
								Static vs. Rat Brain	0.7155
1	E	Diffusivity	n/a	Static	3 independent gel samples		n/a
				DYN Slow	3 independent gel samples
				DYN Fast	3 independent gel samples
2	C	pHH3 quantification	511.1.1	Static	5 independent gel samples		one-way ANOVA with Tukey multiple comparisons test	Static vs. DYN Slow	0.0009
			511.1.2	DYN Slow	5 independent gel samples			Static vs. DYN Fast	0.0002
			8343.2	DYN Fast	5 independent gel samples			DYN Slow vs. DYN Fast	0.7218
	D	Ki67 quantification	511.1.1	Static	5 independent gel samples		one-way ANOVA with Tukey multiple comparisons test	Static vs. DYN Slow	0.0001
			511.1.2	DYN Slow	5 independent gel samples			Static vs. DYN Fast	<0.0001
			8343.2	DYN Fast	5 independent gel samples			DYN Slow vs. DYN Fast	0.9345
	E	Metabolic activity quantification	511.1.3	Static	4 independent gel samples		two-way ANOVA with Dunnett's multiple comparisons test	Day 1
			511.3.1	DYN Slow	4 independent gel samples			Static vs. DYN Slow	<0.0001
			511.3.2	DYN Fast	4 independent gel samples			Static vs. DYN Fast	<0.0001
								Day 3
								Static vs. DYN Slow	<0.0001
								Static vs. DYN Fast	<0.0001
								Day 7
								Static vs. DYN Slow	0.0043
								Static vs. DYN Fast	0.0339
	G	Neurite cable length	511.1.2	Day 1			Kruskal-Wallis test with Dunn's multiple comparisons test	Day 1
			511.1.3	Static	5 independent gel samples	72 cells		Static vs. DYN Slow	>0.9999
			511.1.4	DYN Slow	5 independent gel samples	61 cells		Static vs. DYN Fast	0.0869
			511.1.5	DYN Fast	5 independent gel samples	207 cells		DYN Slow vs. DYN Fast	0.816
			511.3.1	Day 3				Day 3
			511.3.2	Static	5 independent gel samples	317 cells		Static vs. DYN Slow	0.7627
			8343.2	DYN Slow	5 independent gel samples	262 cells		Static vs. DYN Fast	<0.0001
				DYN Fast	5 independent gel samples	807 cells		DYN Slow vs. DYN Fast	<0.0001
				Day 7				Day 7
				Static	5 independent gel samples	350 cells		Static vs. DYN Slow	0.0865
				DYN Slow	5 independent gel samples	364 cells		Static vs. DYN Fast	<0.0001
				DYN Fast	5 independent gel samples	828 cells		DYN Slow vs. DYN Fast	<0.0001
	H	Branches per neurite	511.1.2	Day 1			Kruskal-Wallis test with Dunn's multiple comparisons test	Day 1
			511.1.3	Static	5 independent gel samples	72 cells		Static vs. DYN Slow	>0.9999
			511.1.4	DYN Slow	5 independent gel samples	61 cells		Static vs. DYN Fast	>0.9999
			511.1.5	DYN Fast	5 independent gel samples	207 cells		DYN Slow vs. DYN Fast	0.7158
			511.3.1	Day 3				Day 3
			511.3.2	Static	5 independent gel samples	317 cells		Static vs. DYN Slow	0.4089
			8343.2	DYN Slow	5 independent gel samples	262 cells		Static vs. DYN Fast	0.0003
				DYN Fast	5 independent gel samples	807 cells		DYN Slow vs. DYN Fast	0.1876
				Day 7				Day 7
				Static	5 independent gel samples	350 cells		Static vs. DYN Slow	0.3492
				DYN Slow	5 independent gel samples	364 cells		Static vs. DYN Fast	<0.0001
				DYN Fast	5 independent gel samples	828 cells		DYN Slow vs. DYN Fast	<0.0001
	I	Average branch length	511.1.2	Day 1			Kruskal-Wallis test with Dunn's multiple comparisons test	Day 1
			511.1.3	Static	5 independent gel samples	72 cells		Static vs. DYN Slow	0.7185
			511.1.4	DYN Slow	5 independent gel samples	61 cells		Static vs. DYN Fast	0.0549
			511.1.5	DYN Fast	5 independent gel samples	207 cells		DYN Slow vs. DYN Fast	>0.9999
			511.3.1	Day 3				Day 3
			511.3.2	Static	5 independent gel samples	317 cells		Static vs. DYN Slow	0.011
			8343.2	DYN Slow	5 independent gel samples	262 cells		Static vs. DYN Fast	<0.0001
				DYN Fast	5 independent gel samples	807 cells		DYN Slow vs. DYN Fast	<0.0001
				Day 7				Day 7
				Static	5 independent gel samples	350 cells		Static vs. DYN Slow	0.57
				DYN Slow	5 independent gel samples	364 cells		Static vs. DYN Fast	<0.0001
				DYN Fast	5 independent gel samples	828 cells		DYN Slow vs. DYN Fast	<0.0001
3	A-H	RNA sequencing	511.1.5	Static	3 independent gel samples		n/a
				DYN Slow	3 independent gel samples
				DYN Fast	3 independent gel samples
4	C	qPCR SOX2	511.1.3	Static	4 independent gel samples		two-way ANOVA with Šídák's multiple comparisons test	Day 0
			511.1.5	DYN Slow	4 independent gel samples			Static vs. DYN Slow	>0.9999
			511.1.6	DYN Fast	4 independent gel samples			Static vs. DYN Fast	>0.9999
			511.3.1					DYN Slow vs. DYN Fast	>0.9999
								Day 1
								Static vs. DYN Slow	0.001
								Static vs. DYN Fast	0.0138
								DYN Slow vs. DYN Fast	0.9961
								Day 3
								Static vs. DYN Slow	>0.9999
								Static vs. DYN Fast	0.5842
								DYN Slow vs. DYN Fast	0.8993
								Day 7
								Static vs. DYN Slow	<0.0001
								Static vs. DYN Fast	0.045
								DYN Slow vs. DYN Fast	0.0743
	D	qPCR NESTIN	511.1.3	Static	4 independent gel samples		two-way ANOVA with Šídák's multiple comparisons test	Day 0
			511.1.5	DYN Slow	4 independent gel samples			Static vs. DYN Slow	>0.9999
			511.1.6	DYN Fast	4 independent gel samples			Static vs. DYN Fast	>0.9999
			511.3.1					DYN Slow vs. DYN Fast	>0.9999
								Day 1
								Static vs. DYN Slow	0.0001
								Static vs. DYN Fast	0.0022
								DYN Slow vs. DYN Fast	0.9944
								Day 3
								Static vs. DYN Slow	<0.0001
								Static vs. DYN Fast	<0.0001
								DYN Slow vs. DYN Fast	0.2201
								Day 7
								Static vs. DYN Slow	<0.0001
								Static vs. DYN Fast	<0.0001
								DYN Slow vs. DYN Fast	>0.9999
	E	qPCR PAX6	511.1.3	Static	4 independent gel samples		two-way ANOVA with Šídák's multiple comparisons test	Day 0
			511.1.5	DYN Slow	4 independent gel samples			Static vs. DYN Slow	>0.9999
			511.1.6	DYN Fast	4 independent gel samples			Static vs. DYN Fast	>0.9999
			511.3.1					DYN Slow vs. DYN Fast	>0.9999
								Day 1
								Static vs. DYN Slow	<0.0001
								Static vs. DYN Fast	<0.0001
								DYN Slow vs. DYN Fast	0.1529
								Day 3
								Static vs. DYN Slow	0.0023
								Static vs. DYN Fast	0.9989
								DYN Slow vs. DYN Fast	0.0468
								Day 7
								Static vs. DYN Slow	<0.0001
								Static vs. DYN Fast	<0.0001
								DYN Slow vs. DYN Fast	0.9448
	F	qPCR EOMES	511.1.3	Static	4 independent gel samples		two-way ANOVA with Šídák's multiple comparisons test	Day 0
			511.1.5	DYN Slow	4 independent gel samples			Static vs. DYN Slow	>0.9999
			511.1.6	DYN Fast	4 independent gel samples			Static vs. DYN Fast	>0.9999
			511.3.1					DYN Slow vs. DYN Fast	>0.9999
								Day 1
								Static vs. DYN Slow	>0.9999
								Static vs. DYN Fast	0.1505
								DYN Slow vs. DYN Fast	0.1444
								Day 3
								Static vs. DYN Slow	<0.0001
								Static vs. DYN Fast	<0.0001
								DYN Slow vs. DYN Fast	0.2161
								Day 7
								Static vs. DYN Slow	0.0088
								Static vs. DYN Fast	<0.0001
								DYN Slow vs. DYN Fast	0.0009
	G	qPCR TBR1	511.1.3	Static	4 independent gel samples		two-way ANOVA with Šídák's multiple comparisons test	Day 0
			511.1.5	DYN Slow	4 independent gel samples			Static vs. DYN Slow	>0.9999
			511.1.6	DYN Fast	4 independent gel samples			Static vs. DYN Fast	>0.9999
			511.3.1					DYN Slow vs. DYN Fast	>0.9999
								Day 1
								Static vs. DYN Slow	0.6672
								Static vs. DYN Fast	>0.9999
								DYN Slow vs. DYN Fast	0.6291
								Day 3
								Static vs. DYN Slow	<0.0001
								Static vs. DYN Fast	<0.0001
								DYN Slow vs. DYN Fast	0.9997
								Day 7
								Static vs. DYN Slow	0.0023
								Static vs. DYN Fast	0.7328
								DYN Slow vs. DYN Fast	0.1788
	H	qPCR TUBB3	511.1.3	Static	4 independent gel samples		two-way ANOVA with Šídák's multiple comparisons test	Day 0	>0.9999
			511.1.5	DYN Slow	4 independent gel samples			Static vs. DYN Slow	>0.9999
			511.1.6	DYN Fast	4 independent gel samples			Static vs. DYN Fast	>0.9999
			511.3.1					DYN Slow vs. DYN Fast
								Day 1	0.0015
								Static vs. DYN Slow	0.1669
								Static vs. DYN Fast	0.6548
								DYN Slow vs. DYN Fast
								Day 3	<0.0001
								Static vs. DYN Slow	<0.0001
								Static vs. DYN Fast	>0.9999
								DYN Slow vs. DYN Fast
								Day 7	<0.0001
								Static vs. DYN Slow	<0.0001
								Static vs. DYN Fast	0.926
								DYN Slow vs. DYN Fast
	I	qPCR MAP2	511.1.3	Static	4 independent gel samples		two-way ANOVA with Šídák's multiple comparisons test	Day 0
			511.1.5	DYN Slow	4 independent gel samples			Static vs. DYN Slow	>0.9999
			511.1.6	DYN Fast	4 independent gel samples			Static vs. DYN Fast	>0.9999
			511.3.1					DYN Slow vs. DYN Fast	>0.9999
								Day 1
								Static vs. DYN Slow	0.5349
								Static vs. DYN Fast	0.0078
								DYN Slow vs. DYN Fast	<0.0001
								Day 3
								Static vs. DYN Slow	<0.0001
								Static vs. DYN Fast	<0.0001
								DYN Slow vs. DYN Fast	0.4348
								Day 7
								Static vs. DYN Slow	<0.0001
								Static vs. DYN Fast	<0.0001
								DYN Slow vs. DYN Fast	<0.0001
	J	qPCR RBFOX3	511.1.3	Static	4 independent gel samples		two-way ANOVA with Šídák's multiple comparisons test	Day 0
			511.1.5	DYN Slow	4 independent gel samples			Static vs. DYN Slow	>0.9999
			511.1.6	DYN Fast	4 independent gel samples			Static vs. DYN Fast	>0.9999
			511.3.1					DYN Slow vs. DYN Fast	>0.9999
								Day 1
								Static vs. DYN Slow	0.2181
								Static vs. DYN Fast	0.6536
								DYN Slow vs. DYN Fast	0.9998
								Day 3
								Static vs. DYN Slow	<0.0001
								Static vs. DYN Fast	<0.0001
								DYN Slow vs. DYN Fast	0.7933
								Day 7
								Static vs. DYN Slow	<0.0001
								Static vs. DYN Fast	<0.0001
								DYN Slow vs. DYN Fast	0.047
5	C	TUBB3 expression	511.1.1	Static	5 independent gel samples		two-way ANOVA with Tukey's multiple comparisons test	Day 1
			511.1.2	DYN Slow	5 independent gel samples			RGD - DYN Slow vs. RDG - DYN Slow	0.9991
			511.1.7	DYN Fast	5 independent gel samples			RGD - DYN Slow vs. RGD - DYN Fast	0.972
								RGD - DYN Slow vs. RDG - DYN Fast	0.9987
								RDG - DYN Slow vs. RGD - DYN Fast	0.9401
								RDG - DYN Slow vs. RDG - DYN Fast	>0.9999
								RGD - DYN Fast vs. RDG - DYN Fast	0.9352
								Day 3
								RGD - DYN Slow vs. RDG - DYN Slow	0.7084
								RGD - DYN Slow vs. RGD - DYN Fast	<0.0001
								RGD - DYN Slow vs. RDG - DYN Fast	>0.9999
								RDG - DYN Slow vs. RGD - DYN Fast	<0.0001
								RDG - DYN Slow vs. RDG - DYN Fast	0.7107
								RGD - DYN Fast vs. RDG - DYN Fast	<0.0001
								Day 7
								RGD - DYN Slow vs. RDG - DYN Slow	0.1994
								RGD - DYN Slow vs. RGD - DYN Fast	<0.0001
								RGD - DYN Slow vs. RDG - DYN Fast	0.3329
								RDG - DYN Slow vs. RGD - DYN Fast	<0.0001
								RDG - DYN Slow vs. RDG - DYN Fast	0.9901
								RGD - DYN Fast vs. RDG - DYN Fast	<0.0001
	E	TUBB3 expression	511.1.4	Static	3 independent gel samples	5 fields of view	two-way ANOVA with Dunnett's multiple comparisons test	Static
			511.1.5	DYN Slow	3 independent gel samples	5 fields of view		DMSO vs. BLEB	0.1666
			511.1.6	DYN Fast	3 independent gel samples	5 fields of view		DMSO vs. LatA	<0.0001
								DYN Slow
								DMSO vs. BLEB	0.1451
								DMSO vs. LatA	<0.0001
								DYN Fast
								DMSO vs. BLEB	0.0388
								DMSO vs. LatA	<0.0001
	F	qPCR SOX2	511.1.4	DYN Fast	4 independent gel samples		two-way ANOVA with Šídák's multiple comparisons test	Day 0	>0.9999
			511.1.5	DYN Fast + LatA	4 independent gel samples			Day 1	>0.9999
			511.1.6					Day 3	0.0006
								Day 7	0.0222
	G	qPCR NESTIN	511.1.4	DYN Fast	4 independent gel samples		two-way ANOVA with Šídák's multiple comparisons test	Day 0	>0.9999
			511.1.5	DYN Fast + LatA	4 independent gel samples			Day 1	0.9982
			511.1.6					Day 3	0.1536
								Day 7	0.4002
	H	qPCR PAX6	511.1.4	DYN Fast	4 independent gel samples		two-way ANOVA with Šídák's multiple comparisons test	Day 0	>0.9999
			511.1.5	DYN Fast + LatA	4 independent gel samples			Day 1	0.8319
			511.1.6					Day 3	<0.0001
								Day 7	<0.0001
	I	qPCR EOMES	511.1.4	DYN Fast	4 independent gel samples		two-way ANOVA with Šídák's multiple comparisons test	Day 0	>0.9999
			511.1.5	DYN Fast + LatA	4 independent gel samples			Day 1	0.3027
			511.1.6					Day 3	<0.0001
								Day 7	0.0029
	J	qPCR TBR1	511.1.4	DYN Fast	4 independent gel samples		two-way ANOVA with Šídák's multiple comparisons test	Day 0	>0.9999
			511.1.5	DYN Fast + LatA	4 independent gel samples			Day 1	0.7332
			511.1.6					Day 3	<0.0001
								Day 7	0.2958
	K	qPCR TUBB3	511.1.4	DYN Fast	4 independent gel samples		two-way ANOVA with Šídák's multiple comparisons test	Day 0	>0.9999
			511.1.5	DYN Fast + LatA	4 independent gel samples			Day 1	>0.9999
			511.1.6					Day 3	0.2104
								Day 7	0.0014
	L	qPCR MAP2	511.1.4	DYN Fast	4 independent gel samples		two-way ANOVA with Šídák's multiple comparisons test	Day 0	>0.9999
			511.1.5	DYN Fast + LatA	4 independent gel samples			Day 1	0.0594
			511.1.6					Day 3	0.2371
								Day 7	0.0027
	M	qPCR RBFOX3	511.1.4	DYN Fast	4 independent gel samples		two-way ANOVA with Šídák's multiple comparisons test	Day 0	>0.9999
			511.1.5	DYN Fast + LatA	4 independent gel samples			Day 1	>0.9999
			511.1.6					Day 3	0.0251
								Day 7	<0.0001
S6	A	dsDNA quantification	511.1.3	Static	4 independent gel samples	3 replicates	one-way ANOVA with Tukey's multiple comparisons test	Static vs. DYN Slow	0.2822
			511.3.1	DYN Slow	4 independent gel samples	3 replicates		Static vs. DYN Fast	0.2226
			511.3.2	DYN Fast	4 independent gel samples	3 replicates		DYN Slow vs. DYN Fast	0.9884
	B	Relative dsDNA content	511.1.3	Static	4 independent gel samples		two-way ANOVA with Tukey's multiple comparisons test	Day 1
			511.3.1	DYN Slow	4 independent gel samples			Static vs. DYN Slow	0.7269
			511.3.2	DYN Fast	4 independent gel samples			Static vs. DYN Fast	0.9936
								DYN Slow vs. DYN Fast	0.9929
								Day 3
								Static vs. DYN Slow	0.9617
								Static vs. DYN Fast	0.3345
								DYN Slow vs. DYN Fast	0.9885
								Day 7
								Static vs. DYN Slow	0.0365
								Static vs. DYN Fast	0.9594
								DYN Slow vs. DYN Fast	0.3499
S7	B	TUBB3 expression	511.1.3	10k cells/µl	3 independent gel samples		two-way ANOVA with Tukey's multiple comparisons test	Day 1
			511.1.5	30k cells/µl	3 independent gel samples			10k/µl vs. 30k/µl	0.1231
			511.3.1	50k cells/µl	3 independent gel samples			10k/µl vs. 50k/µl	0.001
								30k/µl vs. 50k/µl	0.0741
								Day 3
								10k/µl vs. 30k/µl	<0.0001
								10k/µl vs. 50k/µl	<0.0001
								30k/µl vs. 50k/µl	0.1912
								Day 7
								10k/µl vs. 30k/µl	<0.0001
								10k/µl vs. 50k/µl	<0.0001
								30k/µl vs. 50k/µl	0.7735
S8	A	Hyaluronidase activity	511.1.3	Static	4 independent gel samples		one-way ANOVA with Tukey's multiple comparisons test	Static vs. DYN Slow	0.9755
			511.1.5	DYN Slow	4 independent gel samples			Static vs. DYN Fast	0.0917
			511.3.3	DYN Fast	4 independent gel samples			DYN Slow vs. DYN Fast	0.1267
	B	Protease activity	511.1.3	Static	3 independent gel samples		two-way ANOVA with Tukey's multiple comparisons test	Bestatin
			511.1.5	DYN Slow	3 independent gel samples			Static vs. DYN Slow	0.9166
			511.3.3	DYN Fast	3 independent gel samples			Static vs. DYN Fast	0.9597
								DYN Slow vs. DYN Fast	0.7818
								EDTA
								Static vs. DYN Slow	0.8432
								Static vs. DYN Fast	0.9395
								DYN Slow vs. DYN Fast	0.2447
								Pepstatin
								Static vs. DYN Slow	0.4042
								Static vs. DYN Fast	0.9395
								DYN Slow vs. DYN Fast	0.2447
								Phosphoramidon
								Static vs. DYN Slow	0.9827
								Static vs. DYN Fast	0.6273
								DYN Slow vs. DYN Fast	0.7361
								PMSF
								Static vs. DYN Slow	0.8691
								Static vs. DYN Fast	0.9107
								DYN Slow vs. DYN Fast	0.9952
S12	C	Western SOX2	511.1.2	Static	3 independent gel samples		one-way ANOVA with Tukey's multiple comparisons test	Static vs. DYN Slow	0.0602
			511.1.3	DYN Slow	3 independent gel samples			Static vs. DYN Fast	0.0263
			511.1.8	DYN Fast	3 independent gel samples			DYN Slow vs. DYN Fast	0.7796
	D	Western βIII-tubulin	511.1.2	Static	3 independent gel samples		one-way ANOVA with Tukey's multiple comparisons test	Static vs. DYN Slow	0.7323
			511.1.3	DYN Slow	3 independent gel samples			Static vs. DYN Fast	0.016
			511.1.8	DYN Fast	3 independent gel samples			DYN Slow vs. DYN Fast	0.0392
	E	Western MAP2	511.1.2	Static	3 independent gel samples		one-way ANOVA with Tukey's multiple comparisons test	Static vs. DYN Slow	0.6708
			511.1.3	DYN Slow	3 independent gel samples			Static vs. DYN Fast	0.0392
			511.1.8	DYN Fast	3 independent gel samples			DYN Slow vs. DYN Fast	0.1079
